# Supplementary material for: Metarhiziumpuerense (Hypocreales, Clavicipitaceae): a new species from Yunnan, south-western China
Source: Biodivers Data J. 2024 Aug 26;12:e129087. doi: 10.3897/BDJ.12.e129087 (PMC11369493; doi:10.3897/BDJ.12.e129087)
Supplement: XML Treatment for Metarhizium puerense [file BDJ.12.e129087-treatment1.xml]

<!DOCTYPE tp:taxon-treatment
  PUBLIC "-//TaxonX//DTD Taxonomic Treatment Publishing DTD v0 20100105//EN" "tax-treatment-NSO.dtd">
<tp:taxon-treatment xmlns:tp="http://www.plazi.org/taxpub"><tp:treatment-meta><mixed-citation publication-type="journal"><person-group><name><surname>Ma</surname><given-names>Jin Mei</given-names></name><name><surname>Wang</surname><given-names>Zhi Qin</given-names></name><name><surname>Yang</surname><given-names>Zhi Li</given-names></name><name><surname>Chen</surname><given-names>Yue</given-names></name><name><surname>Li</surname><given-names>Song Yu</given-names></name><name><surname>Yu</surname><given-names>Hong</given-names></name></person-group><article-title><italic><tp:taxon-name><tp:taxon-name-part taxon-name-part-type="genus" reg="Metarhizium">Metarhizium</tp:taxon-name-part><tp:taxon-name-part taxon-name-part-type="species" reg="puerense">puerense</tp:taxon-name-part></tp:taxon-name></italic> (<tp:taxon-name><tp:taxon-name-part taxon-name-part-type="order">Hypocreales</tp:taxon-name-part></tp:taxon-name>, <tp:taxon-name><tp:taxon-name-part taxon-name-part-type="family">Clavicipitaceae</tp:taxon-name-part></tp:taxon-name>): a new species from Yunnan, south-western China</article-title><source>Biodivers Data J</source><day>26</day><month>08</month><year>2024</year><volume>12</volume><pub-id pub-id-type="doi">10.3897/BDJ.12.e129087</pub-id></mixed-citation></tp:treatment-meta><tp:nomenclature><tp:taxon-name>
            <object-id xmlns:xlink="http://www.w3.org/1999/xlink" content-type="arpha" xlink:type="simple">5C2DB950-B9E9-513C-8098-724B940B0473</object-id>
            <tp:taxon-name-part taxon-name-part-type="genus">Metarhizium</tp:taxon-name-part>
            <tp:taxon-name-part taxon-name-part-type="species">puerense</tp:taxon-name-part>
            <object-id xmlns:xlink="http://www.w3.org/1999/xlink" xlink:type="simple" object-id-type="MycoBank">852903</object-id>
          </tp:taxon-name><tp:taxon-authority>Hong Yu bis, J. M. Ma &amp; Z.Q. Wang</tp:taxon-authority><tp:taxon-status xmlns:xlink="http://www.w3.org/1999/xlink" xlink:type="simple">sp. nov.</tp:taxon-status></tp:nomenclature><tp:treatment-sec sec-type="materials"><title>Materials</title><list list-type="alpha-lower" list-content="occurrences"><list-item><p><bold>Type status:</bold> <named-content xmlns:xlink="http://www.w3.org/1999/xlink" content-type="dwc:typeStatus" xlink:type="simple">Holotype</named-content>. <bold>Occurrence:</bold> occurrenceID: <named-content xmlns:xlink="http://www.w3.org/1999/xlink" content-type="dwc:occurrenceID" xlink:type="simple">5C808899-7FA6-5C36-8FA2-DBD6D69DBD82</named-content>; <bold>Taxon:</bold> scientificName: <named-content xmlns:xlink="http://www.w3.org/1999/xlink" content-type="dwc:scientificName" xlink:type="simple"><tp:taxon-name><tp:taxon-name-part taxon-name-part-type="genus" reg="Metarhizium">Metarhizium</tp:taxon-name-part><tp:taxon-name-part taxon-name-part-type="species" reg="puerense">puerense</tp:taxon-name-part></tp:taxon-name> sp. nov.</named-content>; <bold>Location:</bold> country: <named-content xmlns:xlink="http://www.w3.org/1999/xlink" content-type="dwc:country" xlink:type="simple">China</named-content>; stateProvince: <named-content xmlns:xlink="http://www.w3.org/1999/xlink" content-type="dwc:stateProvince" xlink:type="simple">Yunnan</named-content>; locality: <named-content xmlns:xlink="http://www.w3.org/1999/xlink" content-type="dwc:locality" xlink:type="simple">Pu'er City, Simao District</named-content>; verbatimElevation: <named-content xmlns:xlink="http://www.w3.org/1999/xlink" content-type="dwc:verbatimElevation" xlink:type="simple">1358 m</named-content>; verbatimLatitude: <named-content xmlns:xlink="http://www.w3.org/1999/xlink" content-type="dwc:verbatimLatitude" xlink:type="simple">22°71.33'N</named-content>; verbatimLongitude: <named-content xmlns:xlink="http://www.w3.org/1999/xlink" content-type="dwc:verbatimLongitude" xlink:type="simple">100°95.57'E</named-content>; <bold>Identification:</bold> identifiedBy: <named-content xmlns:xlink="http://www.w3.org/1999/xlink" content-type="dwc:identifiedBy" xlink:type="simple">Hong Yu bis</named-content>; <bold>Event:</bold> year: <named-content xmlns:xlink="http://www.w3.org/1999/xlink" content-type="dwc:year" xlink:type="simple">2023</named-content>; month: <named-content xmlns:xlink="http://www.w3.org/1999/xlink" content-type="dwc:month" xlink:type="simple">August</named-content>; day: <named-content xmlns:xlink="http://www.w3.org/1999/xlink" content-type="dwc:day" xlink:type="simple">2</named-content>; <bold>Record Level:</bold> institutionID: <named-content xmlns:xlink="http://www.w3.org/1999/xlink" content-type="dwc:institutionID" xlink:type="simple">YHH MP2308031</named-content>; collectionID: <named-content xmlns:xlink="http://www.w3.org/1999/xlink" content-type="dwc:collectionID" xlink:type="simple">YFCCMP 9458</named-content></p></list-item><list-item><p><bold>Type status:</bold> <named-content xmlns:xlink="http://www.w3.org/1999/xlink" content-type="dwc:typeStatus" xlink:type="simple">Other material</named-content>. <bold>Occurrence:</bold> occurrenceID: <named-content xmlns:xlink="http://www.w3.org/1999/xlink" content-type="dwc:occurrenceID" xlink:type="simple">E7C934B3-11EC-5ED2-A85F-CF9975A5C5E4</named-content>; <bold>Taxon:</bold> scientificName: <named-content xmlns:xlink="http://www.w3.org/1999/xlink" content-type="dwc:scientificName" xlink:type="simple"><tp:taxon-name><tp:taxon-name-part taxon-name-part-type="genus" reg="Metarhizium">Metarhizium</tp:taxon-name-part><tp:taxon-name-part taxon-name-part-type="species" reg="puerense">puerense</tp:taxon-name-part></tp:taxon-name> sp. nov.</named-content>; <bold>Location:</bold> country: <named-content xmlns:xlink="http://www.w3.org/1999/xlink" content-type="dwc:country" xlink:type="simple">China</named-content>; stateProvince: <named-content xmlns:xlink="http://www.w3.org/1999/xlink" content-type="dwc:stateProvince" xlink:type="simple">Yunnan</named-content>; locality: <named-content xmlns:xlink="http://www.w3.org/1999/xlink" content-type="dwc:locality" xlink:type="simple">Pu'er City, Simao District</named-content>; verbatimElevation: <named-content xmlns:xlink="http://www.w3.org/1999/xlink" content-type="dwc:verbatimElevation" xlink:type="simple">1358 m</named-content>; verbatimLatitude: <named-content xmlns:xlink="http://www.w3.org/1999/xlink" content-type="dwc:verbatimLatitude" xlink:type="simple">22°71.33'N</named-content>; verbatimLongitude: <named-content xmlns:xlink="http://www.w3.org/1999/xlink" content-type="dwc:verbatimLongitude" xlink:type="simple">100°95.57'E</named-content>; <bold>Identification:</bold> identifiedBy: <named-content xmlns:xlink="http://www.w3.org/1999/xlink" content-type="dwc:identifiedBy" xlink:type="simple">Hong Yu bis</named-content>; <bold>Event:</bold> year: <named-content xmlns:xlink="http://www.w3.org/1999/xlink" content-type="dwc:year" xlink:type="simple">2023</named-content>; month: <named-content xmlns:xlink="http://www.w3.org/1999/xlink" content-type="dwc:month" xlink:type="simple">August</named-content>; day: <named-content xmlns:xlink="http://www.w3.org/1999/xlink" content-type="dwc:day" xlink:type="simple">2</named-content>; <bold>Record Level:</bold> institutionID: <named-content xmlns:xlink="http://www.w3.org/1999/xlink" content-type="dwc:institutionID" xlink:type="simple">YHHMP 2308032</named-content>; collectionID: <named-content xmlns:xlink="http://www.w3.org/1999/xlink" content-type="dwc:collectionID" xlink:type="simple">YFCCMP 9459</named-content></p></list-item><list-item><p><bold>Type status:</bold> <named-content xmlns:xlink="http://www.w3.org/1999/xlink" content-type="dwc:typeStatus" xlink:type="simple">Other material</named-content>. <bold>Occurrence:</bold> occurrenceID: <named-content xmlns:xlink="http://www.w3.org/1999/xlink" content-type="dwc:occurrenceID" xlink:type="simple">D72AACD2-AF02-550B-8D65-667FC7E27EB7</named-content>; <bold>Taxon:</bold> scientificName: <named-content xmlns:xlink="http://www.w3.org/1999/xlink" content-type="dwc:scientificName" xlink:type="simple"><tp:taxon-name><tp:taxon-name-part taxon-name-part-type="genus" reg="Metarhizium">Metarhizium</tp:taxon-name-part><tp:taxon-name-part taxon-name-part-type="species" reg="puerense">puerense</tp:taxon-name-part></tp:taxon-name> sp. nov.</named-content>; <bold>Location:</bold> country: <named-content xmlns:xlink="http://www.w3.org/1999/xlink" content-type="dwc:country" xlink:type="simple">China</named-content>; stateProvince: <named-content xmlns:xlink="http://www.w3.org/1999/xlink" content-type="dwc:stateProvince" xlink:type="simple">Yunnan</named-content>; locality: <named-content xmlns:xlink="http://www.w3.org/1999/xlink" content-type="dwc:locality" xlink:type="simple">Pu'er City, Simao District</named-content>; verbatimElevation: <named-content xmlns:xlink="http://www.w3.org/1999/xlink" content-type="dwc:verbatimElevation" xlink:type="simple">1359 m</named-content>; verbatimLatitude: <named-content xmlns:xlink="http://www.w3.org/1999/xlink" content-type="dwc:verbatimLatitude" xlink:type="simple">22°71.33'N</named-content>; verbatimLongitude: <named-content xmlns:xlink="http://www.w3.org/1999/xlink" content-type="dwc:verbatimLongitude" xlink:type="simple">100°95.57'E</named-content>; <bold>Identification:</bold> identifiedBy: <named-content xmlns:xlink="http://www.w3.org/1999/xlink" content-type="dwc:identifiedBy" xlink:type="simple">Hong Yu bis</named-content>; <bold>Event:</bold> year: <named-content xmlns:xlink="http://www.w3.org/1999/xlink" content-type="dwc:year" xlink:type="simple">2023</named-content>; month: <named-content xmlns:xlink="http://www.w3.org/1999/xlink" content-type="dwc:month" xlink:type="simple">August</named-content>; day: <named-content xmlns:xlink="http://www.w3.org/1999/xlink" content-type="dwc:day" xlink:type="simple">2</named-content>; <bold>Record Level:</bold> institutionID: <named-content xmlns:xlink="http://www.w3.org/1999/xlink" content-type="dwc:institutionID" xlink:type="simple">YHHMP 2308033</named-content></p></list-item></list></tp:treatment-sec><tp:treatment-sec sec-type="Description"><title>Description</title><p><bold>Sexual morph</bold>: Sexual morphs were not found.</p><p><bold>Asexual morph</bold>: Stroma arising from the larvae of <tp:taxon-name><tp:taxon-name-part taxon-name-part-type="order">Lepidoptera</tp:taxon-name-part></tp:taxon-name> larva buried in soil, solitary or multiple, brownish in colour and producing a large number of green powdery conidia at the tip. Colonies on PDA grew at 25°C, reaching 25-28 mm diam. in 14 days, cottony with high mycelium density, white to light yellow and reverse yellow; 45-52 mm in diameter in 30 days at 25°C, first white turning to green, powdery while sporulating, white mycelium at the margin. Hyphae septate, smooth-walled. Conidiophores smooth, cylindrical and erect. Phialides cylindrical, borne singly on aerial mycelium or whorled on conidial peduncle, 6.1-17.6 × 1.5-2.9 µm. Conidia were smooth-walled, ellipsoid to columnar, rounded at the tip, aggregated into chains or clusters, 3.8-7.1 × 1.3-2.1 µm (Fig. <xref ref-type="fig" rid="F11917063">1</xref>).</p><p><bold>Notes</bold>: Phylogenetically, <italic><tp:taxon-name><tp:taxon-name-part taxon-name-part-type="genus" reg="Metarhizium">Metarhizium</tp:taxon-name-part><tp:taxon-name-part taxon-name-part-type="species" reg="puerense">puerense</tp:taxon-name-part></tp:taxon-name></italic> is closely related to <italic><tp:taxon-name><tp:taxon-name-part taxon-name-part-type="genus" reg="Metarhizium">M.</tp:taxon-name-part><tp:taxon-name-part taxon-name-part-type="species" reg="album">album</tp:taxon-name-part></tp:taxon-name></italic>, but differs in morphological characteristics. The morphological characteristics of <italic><tp:taxon-name><tp:taxon-name-part taxon-name-part-type="genus" reg="Metarhizium">M.</tp:taxon-name-part><tp:taxon-name-part taxon-name-part-type="species" reg="puerense">puerense</tp:taxon-name-part></tp:taxon-name></italic> are as follows: stroma arising from the larva of <tp:taxon-name><tp:taxon-name-part taxon-name-part-type="order">Lepidoptera</tp:taxon-name-part></tp:taxon-name> buried in soil, solitary or multiple, brownish in colour and producing a large number of green powdery conidia at the tip. <italic><tp:taxon-name><tp:taxon-name-part taxon-name-part-type="genus" reg="Metarhizium">Metarhizium</tp:taxon-name-part><tp:taxon-name-part taxon-name-part-type="species" reg="album">album</tp:taxon-name-part></tp:taxon-name></italic> was collected from plants and leafhoppers (<tp:taxon-name><tp:taxon-name-part taxon-name-part-type="suborder">Homoptera</tp:taxon-name-part></tp:taxon-name>, <tp:taxon-name><tp:taxon-name-part taxon-name-part-type="suborder">Auchenorrhyncha</tp:taxon-name-part></tp:taxon-name>) from rice. Moreover, <italic><tp:taxon-name><tp:taxon-name-part taxon-name-part-type="genus" reg="Metarhizium">M.</tp:taxon-name-part><tp:taxon-name-part taxon-name-part-type="species" reg="puerense">puerense</tp:taxon-name-part></tp:taxon-name></italic> was indicated by its conidia size (3.8-7.1 × 1.3-2.1 µm), which was smaller than that of <italic><tp:taxon-name><tp:taxon-name-part taxon-name-part-type="genus" reg="Metarhizium">M.</tp:taxon-name-part><tp:taxon-name-part taxon-name-part-type="species" reg="album">album</tp:taxon-name-part></tp:taxon-name></italic> (5-8 × 2-2.5 µm). The phialides of <italic><tp:taxon-name><tp:taxon-name-part taxon-name-part-type="genus" reg="Metarhizium">M.</tp:taxon-name-part><tp:taxon-name-part taxon-name-part-type="species" reg="puerense">puerense</tp:taxon-name-part></tp:taxon-name></italic> (6.1-17.6 × 1.5-2.9 µm) was more slender than <italic><tp:taxon-name><tp:taxon-name-part taxon-name-part-type="genus" reg="Metarhizium">M.</tp:taxon-name-part><tp:taxon-name-part taxon-name-part-type="species" reg="album">album</tp:taxon-name-part></tp:taxon-name></italic> (10-12.5 × 2-3.5 µm) (<xref ref-type="bibr" rid="B11687787">Michiel et al. 1987</xref>). Morphological comparisons of <tp:taxon-name><tp:taxon-name-part taxon-name-part-type="genus" reg="Metarhizium">Metarhizium</tp:taxon-name-part><tp:taxon-name-part taxon-name-part-type="species" reg="puerense">puerense</tp:taxon-name-part></tp:taxon-name> with its related species (Table <xref ref-type="table" rid="T11915160">2</xref>).</p></tp:treatment-sec><tp:treatment-sec sec-type="Etymology"><title>Etymology</title><p>Named after Pu'er City, where the species were first collected.</p></tp:treatment-sec><tp:treatment-sec><!--Section generated to contain objects referenced in tp:taxon-treatment.--><fig id="F11917063" position="float" orientation="portrait"><object-id xmlns:xlink="http://www.w3.org/1999/xlink" content-type="arpha" xlink:type="simple">BBB68A4A-53A9-5472-BC07-AF4CF66EF415</object-id><object-id xmlns:xlink="http://www.w3.org/1999/xlink" content-type="doi" xlink:type="simple">10.3897/BDJ.12.e129087.figure1</object-id><label>Figure 1.</label><caption><p><bold>Figure 1</bold>. <italic><tp:taxon-name><tp:taxon-name-part taxon-name-part-type="genus" reg="Metarhizium">Metarhizium</tp:taxon-name-part><tp:taxon-name-part taxon-name-part-type="species" reg="puerense">puerense</tp:taxon-name-part></tp:taxon-name></italic> (YFCCMP 9458). <bold>A.</bold> Stromata arising from hosts buried in soil. <bold>B.</bold> Fungus on the larvae of <tp:taxon-name><tp:taxon-name-part taxon-name-part-type="order">Lepidoptera</tp:taxon-name-part></tp:taxon-name>. <bold>C.</bold> Apical part of stromata <bold>D-E.</bold> Culture characters on PDA (<bold>D</bold> = after 14 days, <bold>E</bold> = after 30 days). <bold>F-I.</bold> Conidiophores, phialides and conidia. <bold>J-K.</bold> Conidia. Scale bars: <bold>A-E</bold> = 1 cm. <italic>F-J</italic> = 10 µm. <bold>K</bold> = 5 µm.</p></caption><graphic xmlns:xlink="http://www.w3.org/1999/xlink" xlink:href="bdj-12-e129087-g001.jpg" position="float" id="oo_1107819.jpg" orientation="portrait" xlink:type="simple"><uri content-type="original_file" xlink:type="simple">https://binary.pensoft.net/fig/1107819</uri></graphic></fig><table-wrap id="T11915160" position="float" orientation="portrait"><label>Table 2.</label><caption><p>Morphological comparisons of <italic><tp:taxon-name><tp:taxon-name-part taxon-name-part-type="genus" reg="Metarhizium">Metarhizium</tp:taxon-name-part><tp:taxon-name-part taxon-name-part-type="species" reg="puerense">puerense</tp:taxon-name-part></tp:taxon-name></italic> with its related species.</p></caption><table rules="all" border="1" style="width:787px"><tbody><tr><td rowspan="1" colspan="1">
              <bold>Species</bold>
            </td><td rowspan="1" colspan="1">
              <bold>Host</bold>
            </td><td rowspan="1" colspan="1">
              <bold>Stromata</bold>
            </td><td rowspan="1" colspan="1">
              <bold>Fertile part</bold>
            </td><td rowspan="1" colspan="1">
              <bold>Colony on PDA</bold>
            </td><td rowspan="1" colspan="1">
              <bold>Anamorph</bold>
            </td><td rowspan="1" colspan="1">
              <bold>P hialides (µm)</bold>
            </td><td rowspan="1" colspan="1">
              <bold>Conidia (µm)</bold>
            </td><td rowspan="1" colspan="1">
              <bold>References</bold>
            </td></tr><tr><td rowspan="1" colspan="1">
              <bold><italic>M</italic> . <italic><tp:taxon-name><tp:taxon-name-part taxon-name-part-type="genus" reg="Metarhizium"/><tp:taxon-name-part taxon-name-part-type="species" reg="puerense">puerense</tp:taxon-name-part></tp:taxon-name></italic></bold>
            </td><td rowspan="1" colspan="1"><tp:taxon-name><tp:taxon-name-part taxon-name-part-type="order">Lepidoptera</tp:taxon-name-part></tp:taxon-name> larva</td><td rowspan="1" colspan="1">Solitary or multiple, 2.6–4.7 cm long, 1.2– 1.5mm broad</td><td rowspan="1" colspan="1">Cylindrical to clavate, contains a large number of green conidia, 1–2 cm long, 1–1.5 mm broad</td><td rowspan="1" colspan="1">White dense mycelium, producing green spores later</td><td rowspan="1" colspan="1">Chain shape, clumping together</td><td rowspan="1" colspan="1">Solitary or in whorls of 2, 6.1–17.6 × 1.5–2.9</td><td rowspan="1" colspan="1">Ovoid to elliptical, 3.8–7.1 × 1.3–2.1</td><td rowspan="1" colspan="1">This study</td></tr><tr><td rowspan="1" colspan="1">
              <bold>
                <italic>
                  <tp:taxon-name><tp:taxon-name-part taxon-name-part-type="genus" reg="Metarhizium">M.</tp:taxon-name-part></tp:taxon-name>
                </italic>
              </bold>
              <bold>
                <italic>
                  <tp:taxon-name><tp:taxon-name-part taxon-name-part-type="genus" reg="Metarhizium"/><tp:taxon-name-part taxon-name-part-type="species" reg="album">album</tp:taxon-name-part></tp:taxon-name>
                </italic>
              </bold>
            </td><td rowspan="1" colspan="1">Leafhoppers</td><td rowspan="1" colspan="1"/><td rowspan="1" colspan="1"/><td rowspan="1" colspan="1">Pure white to yellowish white, or greyish white becoming pinkish to fawn to pale brown<break/>upon sporulation</td><td rowspan="1" colspan="1">Conidial chains</td><td rowspan="1" colspan="1">Clavate phialides, solitary or in whorls of 2–5,10–12.5 × 2–3.5</td><td rowspan="1" colspan="1">Narrowly ellipsoid or ovoid, (3–)4–6× l.5–2.5</td><td rowspan="1" colspan="1">Michiel et al., 1987</td></tr><tr><td rowspan="1" colspan="1">
              <bold>
                <italic>
                  <tp:taxon-name><tp:taxon-name-part taxon-name-part-type="genus" reg="Metarhizium">M.</tp:taxon-name-part></tp:taxon-name>
                </italic>
              </bold>
              <bold>
                <italic>
                  <tp:taxon-name><tp:taxon-name-part taxon-name-part-type="genus" reg="Metarhizium"/><tp:taxon-name-part taxon-name-part-type="species" reg="brasiliense">brasiliense</tp:taxon-name-part></tp:taxon-name>
                </italic>
              </bold>
            </td><td rowspan="1" colspan="1">Leafhoppers (<tp:taxon-name><tp:taxon-name-part taxon-name-part-type="order">Hemiptera</tp:taxon-name-part></tp:taxon-name>: <tp:taxon-name><tp:taxon-name-part taxon-name-part-type="genus" reg="Cicadellidae">Cicadellidae</tp:taxon-name-part></tp:taxon-name>)</td><td rowspan="1" colspan="1"/><td rowspan="1" colspan="1"/><td rowspan="1" colspan="1">White to cream, becoming dark green to bluish green</td><td rowspan="1" colspan="1"/><td rowspan="1" colspan="1"/><td rowspan="1" colspan="1">Short conidia, 5.5–9× 2.5–3.5</td><td rowspan="1" colspan="1">Kepler et al., 2014</td></tr><tr><td rowspan="1" colspan="1">
              <bold>
                <italic>
                  <tp:taxon-name><tp:taxon-name-part taxon-name-part-type="genus" reg="Metarhizium">M.</tp:taxon-name-part><tp:taxon-name-part taxon-name-part-type="species" reg="samlanense">samlanense</tp:taxon-name-part></tp:taxon-name>
                </italic>
              </bold>
            </td><td rowspan="1" colspan="1">Leafhoppers (<tp:taxon-name><tp:taxon-name-part taxon-name-part-type="order">Hemiptera</tp:taxon-name-part></tp:taxon-name>: <tp:taxon-name><tp:taxon-name-part taxon-name-part-type="genus" reg="Cicadellidae">Cicadellidae</tp:taxon-name-part></tp:taxon-name>)</td><td rowspan="1" colspan="1"/><td rowspan="1" colspan="1"/><td rowspan="1" colspan="1">At first white turning green due to conidiation</td><td rowspan="1" colspan="1">Conidial chains</td><td rowspan="1" colspan="1">Phialides are short and cylindrical, 5–7 × 2–3</td><td rowspan="1" colspan="1">Green, globose,3 × 5</td><td rowspan="1" colspan="1">Jennifer Luangsa-ard et al.,<break/>2016</td></tr><tr><td rowspan="1" colspan="1">
              <bold>
                <italic>
                  <tp:taxon-name><tp:taxon-name-part taxon-name-part-type="genus" reg="Metarhizium">M.</tp:taxon-name-part><tp:taxon-name-part taxon-name-part-type="species" reg="prachinense">prachinense</tp:taxon-name-part></tp:taxon-name>
                </italic>
              </bold>
            </td><td rowspan="1" colspan="1"><tp:taxon-name><tp:taxon-name-part taxon-name-part-type="order">Lepidoptera</tp:taxon-name-part></tp:taxon-name> larva</td><td rowspan="1" colspan="1">Stromata usually branched, 50–86 × 1–2 mm, broad</td><td rowspan="1" colspan="1">Cylindrical with pointed ends, white, pale yellow to grayish yellow, 0.8–1.7 × 1 mm</td><td rowspan="1" colspan="1">Initially colorless, turning green due to the production of green conidia</td><td rowspan="1" colspan="1">Conidial chains</td><td rowspan="1" colspan="1">Ovoid to obpyriform with short distinct neck, 3–5×2</td><td rowspan="1" colspan="1">Subglobose, green, 3–5 × 1.5–2.5</td><td rowspan="1" colspan="1">Jennifer Luangsa-ard et al.,<break/>2016</td></tr></tbody></table></table-wrap></tp:treatment-sec><ref-list><ref id="B11687787"><element-citation xmlns:xlink="http://www.w3.org/1999/xlink" publication-type="article" xlink:type="simple"><person-group person-group-type="author"><name name-style="western"><surname>Michiel</surname><given-names>C. R</given-names></name><name name-style="western"><surname>Richard</surname><given-names>A. H</given-names></name><name name-style="western"><surname>Harry</surname><given-names>C. E</given-names></name></person-group><year>1987</year><article-title><italic><tp:taxon-name><tp:taxon-name-part taxon-name-part-type="genus" reg="Metarhizium">Metarhizium</tp:taxon-name-part><tp:taxon-name-part taxon-name-part-type="species" reg="album">album</tp:taxon-name-part></tp:taxon-name></italic>, a fungal pathogen of leaf-and planthoppers of rice</article-title><source>
            <ext-link ext-link-type="uri" xlink:href="https://www.sciencedirect.com/journal/transactions-of-the-british-mycological-society" xlink:type="simple">Transactions of the British Mycological Society</ext-link>
          </source><volume>88</volume><issue>4</issue><fpage>451</fpage><lpage>459</lpage><pub-id pub-id-type="doi">10.1016/S0007-1536(87)80028-1</pub-id></element-citation></ref></ref-list></tp:taxon-treatment>
